# Supplementary material for: L−shaped association of triglyceride glucose index and sensorineural hearing loss: results from a cross-sectional study and Mendelian randomization analysis
Source: Front Endocrinol (Lausanne). 2024 Feb 23;15:1339731. doi: 10.3389/fendo.2024.1339731 (PMC10921358; doi:10.3389/fendo.2024.1339731)
Supplement: Supplementary file 2 [file DataSheet_2.xlsx]

## Sheet: Supplementary Table 1
Table S1. 130 index SNPs represented genetically predicted Glucose levels
beta	se	pval	SNP	effect_allele	other_allele
0.0572342	0.00830213	5.4275e-12	rs78444298	A	G
-0.0175933	0.00238667	1.68772e-13	rs348330	A	G
0.0235829	0.00246453	1.08019e-21	rs11580608	T	C
0.0804067	0.00623514	4.75664e-38	rs79687284	C	G
-0.0196314	0.0030437	1.11952e-10	rs60330317	A	G
-0.0170403	0.00231619	1.88062e-13	rs4233315	A	G
0.0205055	0.00282573	3.96643e-13	rs481443	C	G
-0.0226525	0.00395883	1.05257e-08	rs12097411	C	T
0.0398646	0.00235599	3.17395e-64	rs1260326	C	T
-0.0676967	0.00253324	2.52348e-157	rs853770	C	T
-0.0450951	0.00440242	1.26911e-24	rs149290349	A	G
0.0339412	0.00309171	4.86855e-28	rs12712928	C	G
-0.0559599	0.00946269	3.34418e-09	rs79467716	A	G
-0.022028	0.00341229	1.07875e-10	rs2848649	A	G
0.0887479	0.002305	1e-200	rs495714	T	C
-0.076166	0.0122454	4.97279e-10	rs140655027	C	T
-0.0132797	0.00240835	3.50744e-08	rs7650482	G	A
-0.0480199	0.00553542	4.13523e-18	rs113861493	G	A
-0.0393967	0.00612061	1.22073e-10	rs114757976	T	C
0.0479976	0.00568657	3.15937e-17	rs73174306	T	A
-0.0647386	0.00252604	7.34514e-145	rs9873618	A	G
-0.0521612	0.00265881	1.07944e-85	rs11708067	G	A
-0.0604388	0.00994631	1.22829e-09	rs139010077	T	C
0.0193926	0.0023585	1.99434e-16	rs6808574	C	T
-0.0152166	0.00234883	9.27257e-11	rs6775569	G	A
0.0139074	0.00230019	1.48296e-09	rs4132537	G	A
0.0136736	0.00230087	2.80156e-09	rs9873519	T	C
-0.0556387	0.0101399	4.08611e-08	rs2030274	C	G
-0.0197602	0.00355246	2.66097e-08	rs201795183	T	C
-0.0126291	0.00229757	3.86955e-08	rs12637448	A	T
0.0142941	0.00235529	1.2876e-09	rs376109082	GGTT	G
-0.0289464	0.00333334	3.82384e-18	rs116401167	C	T
-0.0139625	0.00242695	8.76113e-09	rs993380	G	A
0.0251156	0.00343945	2.83074e-13	rs34402524	G	T
0.0130622	0.00231299	1.62993e-08	rs6840504	T	C
-0.0166808	0.0026905	5.65093e-10	rs465983	G	A
-0.0300539	0.00254067	2.76058e-32	rs1820176	C	T
-0.0231882	0.00245727	3.85212e-21	rs7732130	A	G
0.0150838	0.00230499	5.99101e-11	rs888955	A	G
0.0176707	0.00307951	9.57172e-09	rs28483077	G	A
-0.0308127	0.00420747	2.4188e-13	rs80097396	G	A
0.0257632	0.00259777	3.49543e-23	rs7766070	A	C
0.0140574	0.00249129	1.67498e-08	rs9273363	A	C
0.0231201	0.00295279	4.88203e-15	rs1741684	T	A
0.0158455	0.00230274	5.93745e-12	rs143799164	T	C
-0.042917	0.00652597	4.8217e-11	rs10305423	T	C
0.0160145	0.00235015	9.47545e-12	rs9384077	A	G
-0.0319837	0.00298118	7.47825e-27	rs78588343	A	G
0.0177784	0.00314972	1.65733e-08	rs62401198	T	C
0.0204027	0.00248815	2.40547e-16	rs9472135	C	T
-0.0196611	0.00251644	5.58085e-15	rs2800732	T	G
0.0554706	0.00356765	1.63531e-54	rs76323047	G	A
-0.0241218	0.0027558	2.07587e-18	rs6976501	A	G
0.0335183	0.0030367	2.51362e-28	rs17168486	T	C
-0.0553637	0.00761772	3.65511e-13	rs718336	A	C
0.0138955	0.00230613	1.68655e-09	rs10225744	C	T
0.0270307	0.00356654	3.48257e-14	rs564449	G	T
-0.0158219	0.00229342	5.24445e-12	rs1513272	T	C
0.0403771	0.00230585	1.18686e-68	rs62448618	A	T
-0.0533938	0.00764957	2.95189e-12	rs117892540	T	C
0.109775	0.00299951	1e-200	rs730497	A	G
-0.046764	0.00395821	3.28852e-32	rs9987289	G	A
-0.0143092	0.00238495	1.97579e-09	rs4977200	G	A
-0.016187	0.0022882	1.50418e-12	rs10108430	T	C
-0.0482125	0.00249269	2.40049e-83	rs9650069	T	C
0.016462	0.00296341	2.77485e-08	rs7031649	T	C
0.0209224	0.00262633	1.6338e-15	rs7018475	G	T
0.0224402	0.00233389	6.91512e-22	rs4237150	C	G
0.0231501	0.00258261	3.13545e-19	rs58602428	A	G
-0.0584215	0.00745395	4.58987e-15	rs12335452	C	G
-0.033692	0.00299926	2.79319e-29	rs10965247	G	A
0.0234516	0.00319163	2.01419e-13	rs830577	T	G
0.0318608	0.00295043	3.4906e-27	rs2519093	T	C
-0.0185907	0.00299956	5.72545e-10	rs8190647	T	C
0.016943	0.00250791	1.42037e-11	rs7075575	G	A
-0.0133637	0.00237728	1.89383e-08	rs7895494	C	A
-0.0144862	0.00242952	2.48279e-09	rs714549	G	A
0.0273693	0.00281551	2.45527e-22	rs11257655	T	C
0.0531955	0.00251958	6.06736e-99	rs7903146	T	C
-0.0499233	0.0038056	2.58464e-39	rs10885120	T	A
-0.0205364	0.00248355	1.35114e-16	rs3842727	T	G
-0.0340188	0.00259668	3.25462e-39	rs10501320	C	G
-0.0179824	0.00235722	2.37192e-14	rs12146652	A	C
-0.0235392	0.00254717	2.43445e-20	rs2168101	A	C
-0.0204404	0.00239396	1.36176e-17	rs174577	A	C
0.0524435	0.0080505	7.30298e-11	rs78959242	C	T
0.0251189	0.00434801	7.59976e-09	rs11032966	T	C
-0.0242899	0.00315675	1.41938e-14	rs7129793	T	C
0.0149171	0.00231324	1.12909e-10	rs231848	G	A
-0.015657	0.00255968	9.54861e-10	rs458069	C	G
-0.0182172	0.00272582	2.3383e-11	rs12315434	C	A
-0.0194288	0.00287647	1.43417e-11	rs10771370	G	A
0.0314469	0.00487105	1.07585e-10	rs61211588	A	G
0.0152529	0.00228768	2.60375e-11	rs11610045	A	G
-0.105912	0.00886877	7.14167e-33	rs76895963	G	T
-0.0449353	0.00489954	4.67197e-20	rs721156	T	C
-0.0146828	0.00250385	4.51648e-09	rs17350833	A	G
-0.0180214	0.00252679	9.88325e-13	rs1359790	A	G
0.0148791	0.00232985	1.69973e-10	rs1175716	A	C
0.034398	0.00306862	3.65932e-29	rs11839569	G	A
0.0328022	0.00581415	1.68283e-08	rs117420076	T	C
-0.029385	0.00237789	4.43098e-35	rs35889227	T	G
-0.0158987	0.00265281	2.05816e-09	rs1535464	A	G
-0.0195742	0.00249133	3.93731e-15	rs67507374	A	T
0.0211646	0.00254441	8.93923e-17	rs7177055	A	G
0.0183997	0.0022916	9.8107e-16	rs1836996	T	C
-0.0286313	0.00319371	3.10599e-19	rs138612472	CT	C
0.0148616	0.00231115	1.2728e-10	rs8047587	T	G
0.0177479	0.00321658	3.4359e-08	rs72764668	A	G
-0.0162644	0.00236564	6.18728e-12	rs7501994	G	A
-0.0211641	0.00271885	7.01455e-15	rs3896656	G	A
-0.0185507	0.00326455	1.32776e-08	rs61289363	A	C
-0.0139733	0.00245876	1.32306e-08	rs35895680	A	C
-0.0149123	0.00229968	8.90225e-11	rs11651755	T	C
-0.0254727	0.00333833	2.34045e-14	rs9894551	A	T
-0.0163745	0.00229388	9.44496e-13	rs12602134	G	C
0.0218655	0.00328384	2.7663e-11	rs11418239	GA	G
-0.0167152	0.00295808	1.59801e-08	rs2957991	C	G
0.019067	0.00340083	2.06395e-08	rs57009615	G	A
-0.0186565	0.00230237	5.35427e-16	rs7256920	A	G
0.0143326	0.00255139	1.93678e-08	rs9749186	T	C
-0.0567642	0.00604268	5.78229e-21	rs111405491	AG	A
0.0134971	0.00233005	6.92947e-09	rs6057920	T	C
0.0215758	0.00332506	8.64968e-11	rs72629024	G	C
-0.0185319	0.00258322	7.28786e-13	rs8356	T	C
0.0207952	0.00364867	1.20232e-08	rs73129529	C	G
0.0180212	0.00317691	1.40689e-08	rs76701589	T	G
-0.0199417	0.00275145	4.23838e-13	rs2296529	C	T
-0.0230797	0.00357915	1.13058e-10	rs6006399	G	T
0.0128667	0.00230607	2.41207e-08	rs139643	A	G

## Sheet: Supplementary Table 2
Table S2. 362 index SNPs represented genetically predicted HDL-C
beta	se	pval	SNP	effect_allele	other_allele	eaf
-0.0810512	0.00636562	3.90032e-37	rs114165349	C	G	0.023124
-0.0452296	0.00239482	1.50003e-79	rs3768321	T	G	0.196691
-0.0145519	0.00222909	6.70039e-11	rs12045101	T	C	0.240857
0.0276562	0.00207854	2.09991e-40	rs2642438	G	A	0.702698
-0.0277897	0.00508558	4.60002e-08	rs76962725	A	G	0.037253
0.0637585	0.0100718	2.39999e-10	rs185073199	A	T	0.010267
0.0491144	0.00841625	5.39995e-09	rs75246752	C	G	0.012897
0.0129458	0.00197832	6.00067e-11	rs1771582	G	T	0.557402
-0.018056	0.00190061	2.09991e-21	rs4650994	A	G	0.531842
-0.0257183	0.00202534	6.00067e-37	rs61805075	A	G	0.328694
0.0436872	0.00756751	7.79992e-09	rs141440048	T	C	0.017665
0.0144252	0.00193744	9.70063e-14	rs2298632	T	C	0.498073
0.0288148	0.0024568	9.09913e-32	rs771481	A	T	0.18382
0.0141665	0.00193802	2.70023e-13	rs3747973	G	A	0.592542
-0.01241	0.00194099	1.6e-10	rs2298214	A	C	0.577365
0.0125354	0.0022762	3.59998e-08	rs57760538	G	GT	0.762187
0.0155365	0.00199819	7.50067e-15	rs1168114	G	A	0.65237
0.013664	0.00199336	7.10068e-12	rs6693842	C	T	0.364844
-0.0361204	0.00640878	1.7e-08	rs61748951	A	C	0.024073
-0.0184297	0.00326047	1.6e-08	rs12740811	G	A	0.094047
0.0126835	0.00196658	1.09999e-10	rs2516331	A	C	0.375524
0.0596431	0.00195409	1e-200	rs2281718	T	A	0.612575
0.0288629	0.00229106	2.19989e-36	rs12740374	T	G	0.221008
0.031071	0.00212905	3.10027e-48	rs140584594	G	A	0.729761
0.0214529	0.00229757	9.8992e-21	rs267738	G	T	0.219354
-0.0148213	0.00191599	1e-14	rs12046972	C	T	0.564083
0.0152472	0.00190783	1.29987e-15	rs557933	C	A	0.520349
0.0592694	0.00235237	4.4978e-140	rs676210	A	G	0.205227
0.0145946	0.00223535	6.59933e-11	rs7583067	T	C	0.240114
0.0138956	0.00197564	1.99986e-12	rs17713879	A	G	0.364695
-0.0249227	0.00249807	1.9002e-23	rs13402475	G	C	0.815115
-0.0108666	0.00190325	1.09999e-08	rs2362541	G	T	0.507519
0.0277324	0.00194608	4.49987e-46	rs13389219	T	C	0.392619
0.0120956	0.00204641	3.40001e-09	rs2364723	C	G	0.319156
0.012897	0.0021638	2.5e-09	rs12475332	G	T	0.261038
-0.0183154	0.00191879	1.39991e-21	rs907866	A	G	0.445487
0.0149623	0.00196239	2.39994e-14	rs2723065	G	A	0.376773
0.0136654	0.00192434	1.20005e-12	rs4599108	T	C	0.487654
0.0167827	0.00217146	1.10002e-14	rs1446585	G	A	0.244295
0.0115829	0.00195974	3.40001e-09	rs1083470	A	G	0.615717
0.0131918	0.0021847	1.6e-09	rs12998038	T	C	0.258702
-0.0106002	0.00191315	2.99999e-08	rs12986742	C	T	0.475905
0.0115225	0.00191933	1.89998e-09	rs6705285	T	G	0.609068
0.0128638	0.00215716	2.5e-09	rs2196808	C	T	0.731961
-0.0319379	0.00582274	4.09996e-08	rs112350227	T	C	0.02764
-0.01722	0.00254345	1.29987e-11	rs59037995	A	AT	0.829216
0.0150155	0.0019816	3.50026e-14	rs59104589	T	C	0.358286
-0.0223923	0.00223885	1.50003e-23	rs17326656	T	G	0.238666
0.0147369	0.0022133	2.80027e-11	rs11688682	C	G	0.270836
-0.0206565	0.00208041	3.10027e-23	rs72926946	A	C	0.296376
-0.0189073	0.00204367	2.19989e-20	rs1047891	A	C	0.315582
-0.0783702	0.00490443	1.80011e-57	rs78058190	A	G	0.050415
-0.0434706	0.00198833	5.90201e-106	rs2943645	T	C	0.646663
0.019019	0.00200148	1.99986e-21	rs11456863	A	AT	0.64853
0.0159634	0.00203024	3.80014e-15	rs13097947	C	T	0.649315
-0.0147841	0.00250895	3.79997e-09	rs62246443	C	T	0.174261
0.0113346	0.00206879	4.30002e-08	rs113851927	G	GT	0.686597
0.014042	0.00220858	2e-10	rs4916426	G	GA	0.744685
0.0115687	0.00193999	2.5e-09	rs7622114	A	C	0.581017
-0.0239454	0.00243213	7.19946e-23	rs2159607	T	G	0.810874
-0.0125748	0.00220598	1.2e-08	rs72964564	C	A	0.250244
0.0225207	0.00190864	3.90032e-32	rs6765484	T	C	0.472827
0.0111652	0.00192369	6.49995e-09	rs4855582	T	C	0.429621
-0.0150376	0.00216684	3.90032e-12	rs1225053	C	T	0.264492
-0.0406667	0.00408672	2.49977e-23	rs62271373	A	T	0.059972
0.0220769	0.00332887	3.29989e-11	rs13066793	G	A	0.090115
-0.0108964	0.00191344	1.2e-08	rs6762415	G	T	0.535292
-0.0127407	0.0022658	1.89998e-08	rs77320712	T	G	0.235452
-0.0303325	0.00277034	6.70039e-28	rs10513801	G	T	0.137151
0.0167458	0.00198206	2.90001e-17	rs13087167	C	G	0.632997
0.0149538	0.00193085	9.60064e-15	rs830620	T	C	0.415386
-0.0299026	0.00386524	1e-14	rs3732356	T	G	0.933782
0.0277595	0.00242471	2.39994e-30	rs9647335	T	A	0.191928
-0.0113866	0.0019083	2.39999e-09	rs76247316	C	T	0.479856
0.0173197	0.00226775	2.19989e-14	rs2268840	C	T	0.22846
0.0149836	0.00273775	4.39997e-08	rs880674	C	T	0.142056
0.0139172	0.00195824	1.20005e-12	rs2237035	T	G	0.385886
-0.0193662	0.00195327	3.59998e-23	rs1471251	T	A	0.398159
-0.0152024	0.00267698	1.40001e-08	rs1383732	G	A	0.149969
0.0138083	0.00246597	2.1e-08	rs10031010	A	G	0.184617
0.0164073	0.00192431	1.50003e-17	rs13137144	A	G	0.461454
-0.0154721	0.00279889	3.2e-08	rs71603401	G	A	0.136851
-0.0253693	0.00254909	2.49977e-23	rs73243877	G	A	0.168086
0.0118698	0.00191595	5.80003e-10	rs2098918	T	C	0.45513
0.0158824	0.00201914	3.69999e-15	rs71269068	C	T	0.654265
0.0127921	0.00216664	3.50002e-09	rs13111599	G	A	0.737196
-0.0111888	0.00195359	1e-08	rs1395221	T	G	0.397646
0.0140251	0.00190973	2.09991e-13	rs1055582	T	C	0.505231
-0.080346	0.00362445	6.99842e-109	rs13107325	T	C	0.074942
-0.0129532	0.00236408	4.30002e-08	rs62331150	T	G	0.205141
0.0178695	0.00270341	3.80014e-11	rs13144151	G	A	0.850001
0.0112127	0.00192565	5.80003e-09	rs1349852	C	A	0.475293
-0.0200444	0.00191167	1e-25	rs6824451	A	G	0.464071
0.0139886	0.00193372	4.70002e-13	rs7665587	C	T	0.42208
0.0118717	0.00204326	6.19998e-09	rs4691379	T	C	0.318939
0.0120071	0.00195336	7.90005e-10	rs10053349	C	T	0.390258
0.0133996	0.00199892	1.99986e-11	rs2910949	G	T	0.354888
0.0308032	0.00243282	9.70063e-37	rs11429307	G	GT	0.808907
0.0190053	0.0019521	2.09991e-22	rs2307111	C	T	0.394924
-0.0196653	0.00226256	3.59998e-18	rs2963468	G	A	0.235297
-0.0122469	0.00201433	1.2e-09	rs7725218	A	G	0.338422
0.0114642	0.00199346	8.9e-09	rs67016280	A	AT	0.547685
-0.0111295	0.00195815	1.29999e-08	rs34073570	C	CT	0.601311
0.0113186	0.00194381	5.80003e-09	rs1862205	A	G	0.404725
0.0110337	0.00199469	3.2e-08	rs454968	C	T	0.644812
0.0133235	0.00206513	1.09999e-10	rs32578	A	G	0.309015
-0.0134141	0.00197553	1.10002e-11	rs286965	C	T	0.632135
-0.060325	0.00841064	7.39946e-13	rs138354839	A	C	0.015099
-0.02987	0.00403491	1.29987e-13	rs116006942	A	G	0.060798
0.028084	0.0047884	4.49997e-09	rs115912456	G	A	0.041265
0.0164171	0.00215576	2.60016e-14	rs1045241	T	C	0.271252
-0.0148994	0.00221907	1.9002e-11	rs9327468	A	C	0.755398
-0.0118996	0.00205717	7.29995e-09	rs2339234	A	G	0.683004
-0.0316669	0.00510538	5.60003e-10	rs188502504	C	T	0.03643
-0.0114752	0.00194192	3.40001e-09	rs254562	G	A	0.409277
-0.0275938	0.00314209	1.59993e-18	rs2814982	T	C	0.102216
-0.0141972	0.00219368	9.70063e-11	rs6939861	A	G	0.261916
0.0136601	0.00190807	8.10028e-13	rs968050	T	C	0.48238
0.0178151	0.00275536	1e-10	rs62428831	C	T	0.141547
0.0146574	0.00190666	1.50003e-14	rs1281959	G	C	0.525716
0.0131835	0.00210043	3.50002e-10	rs1240820	A	G	0.293164
-0.0116949	0.00194913	2e-09	rs35224557	GT	G	0.597232
-0.0302136	0.00238679	1e-36	rs36057735	G	C	0.199089
0.0187888	0.00194559	4.60045e-22	rs11381821	C	CA	0.530893
0.0197069	0.00196961	1.39991e-23	rs635769	C	T	0.628046
-0.0567846	0.00310319	8.49963e-75	rs41272086	A	G	0.105505
-0.0121004	0.00208231	6.19998e-09	rs9465693	A	C	0.304872
0.0161905	0.00194099	7.29962e-17	rs6934962	T	C	0.40151
-0.0108405	0.0019091	1.40001e-08	rs2750411	G	T	0.4919
0.0138981	0.00243644	1.2e-08	rs75479205	G	A	0.189496
0.0167023	0.00204471	3.10027e-16	rs28746806	C	A	0.333604
-0.0535763	0.00468184	2.49977e-30	rs147627829	A	G	0.043706
0.0162321	0.00217549	8.60003e-14	rs12205778	A	G	0.258895
-0.0341901	0.00190975	1.10002e-71	rs998584	A	C	0.482733
-0.0202674	0.00190382	1.80011e-26	rs2800710	C	T	0.51821
-0.0134784	0.00194715	4.40048e-12	rs9347737	G	A	0.428295
-0.0121653	0.00201452	1.6e-09	rs6460894	C	T	0.339247
-0.0272272	0.00194811	2.19989e-44	rs17138358	C	G	0.398392
-0.0109672	0.0019342	1.40001e-08	rs201441	G	T	0.580679
-0.0204944	0.00192772	2.09991e-26	rs10233430	C	T	0.427019
0.01764	0.00203822	4.90004e-18	rs55935382	A	C	0.32503
-0.0161895	0.00273371	3.2e-09	rs73151974	T	C	0.144024
0.0166573	0.0019113	2.90001e-18	rs1534696	A	C	0.540992
-0.0148127	0.00202533	2.60016e-13	rs2726111	G	A	0.667447
-0.0116029	0.00192757	1.79999e-09	rs2098368	T	C	0.54591
0.0372262	0.00237772	2.99985e-55	rs35493868	G	C	0.202024
0.0294539	0.00474735	5.49997e-10	rs183906992	C	T	0.04275
0.0170396	0.00227819	7.50067e-14	rs77605964	A	G	0.226924
-0.0170378	0.00247025	5.30029e-12	rs34940374	A	G	0.182973
0.0258181	0.00214379	2.09991e-33	rs13235365	T	C	0.273616
-0.0398667	0.0070049	1.29999e-08	rs42125	G	A	0.023208
0.0110554	0.00198306	2.5e-08	rs12705595	A	G	0.37337
-0.0306539	0.00194176	3.80014e-56	rs34518086	C	CT	0.462705
-0.016879	0.00203772	1.20005e-16	rs7794796	T	C	0.332335
0.0872902	0.00329366	9.09913e-155	rs9987289	G	A	0.908737
0.170089	0.00964674	1.39991e-69	rs75609851	A	G	0.010454
-0.0440664	0.00634192	3.69999e-12	rs140064750	C	T	0.024546
0.0678721	0.00587239	6.70039e-31	rs75662196	C	G	0.027941
-0.016225	0.00273721	3.09999e-09	rs61596977	T	C	0.140363
-0.0119226	0.00218189	4.60002e-08	rs2290866	T	C	0.253153
0.0331985	0.00243942	3.50026e-42	rs7817574	C	T	0.185003
0.0204692	0.00318925	1.40001e-10	rs330089	C	T	0.098081
-0.0939759	0.00728238	4.19952e-38	rs79153732	T	C	0.017377
-0.0150661	0.00193097	6.09958e-15	rs10504477	C	T	0.412192
0.0206138	0.00245873	5.10035e-17	rs2247355	T	C	0.182679
0.0316197	0.00191959	5.79963e-61	rs6469605	T	C	0.568501
0.0179724	0.00229437	4.79954e-15	rs71571682	T	TAC	0.234919
0.133778	0.00346421	1e-200	rs343	A	C	0.08307
0.12651	0.00669305	1.10002e-79	rs308	G	T	0.020639
-0.0259912	0.00353253	1.9002e-13	rs13269725	G	A	0.078342
0.0127918	0.00214104	2.30001e-09	rs1431659	G	A	0.728463
0.0360061	0.00199228	5.19996e-73	rs4871603	T	C	0.653471
0.089343	0.00862169	3.69999e-25	rs61435086	C	T	0.012312
0.0112399	0.00197917	1.40001e-08	rs7826177	C	T	0.635428
-0.0440494	0.00442834	2.60016e-23	rs72647336	A	G	0.056628
-0.0149745	0.0023285	1.29999e-10	rs4875043	C	A	0.216821
0.0168525	0.00234262	6.29941e-13	rs10108282	A	T	0.205724
-0.0551041	0.00908791	1.29999e-09	rs75032664	G	C	0.012909
-0.0776969	0.00795635	1.59993e-22	rs142288236	T	C	0.01469
-0.144197	0.00563687	2.50035e-144	rs80005209	G	T	0.029614
-0.020416	0.00211032	3.90032e-22	rs4871624	G	T	0.286726
-0.0333565	0.00240571	1e-43	rs2297409	A	G	0.194635
0.0159741	0.00192237	9.60064e-17	rs1125873	T	A	0.492135
0.013468	0.00191042	1.80011e-12	rs10119644	A	T	0.493902
-0.0139757	0.00245569	1.29999e-08	rs1411432	C	A	0.186415
0.0670758	0.010029	2.29985e-11	rs74500135	C	T	0.009847
-0.011989	0.00203583	3.89996e-09	rs1412234	C	T	0.327133
0.0152447	0.0023168	4.70002e-11	rs7853377	G	A	0.216224
-0.0131524	0.00211658	5.19996e-10	rs2417125	G	A	0.284014
0.0231547	0.00245365	3.80014e-21	rs532436	A	G	0.184606
0.0147205	0.00215114	7.70016e-12	rs2520096	G	A	0.270192
0.0224884	0.00327553	6.59933e-12	rs36036416	C	T	0.093353
-0.0122524	0.00194377	2.90001e-10	rs7036107	G	A	0.51098
-0.0161688	0.00251034	1.2e-10	rs12686780	T	C	0.174998
-0.0686515	0.00216181	1e-200	rs2740488	C	A	0.265328
0.0288034	0.0052496	4.09996e-08	rs147772065	C	G	0.034794
0.0498241	0.00273951	6.4998e-74	rs686030	A	C	0.858823
0.0465396	0.00284369	3.40017e-60	rs2066714	C	T	0.128622
0.0127581	0.00193081	3.90032e-11	rs11254464	C	T	0.423107
-0.0172909	0.00262706	4.60045e-11	rs34045894	A	G	0.15624
0.014562	0.00219637	3.40017e-11	rs4917675	C	T	0.254595
0.0173063	0.0021841	2.29985e-15	rs2804894	A	G	0.734831
0.0138679	0.00190752	3.59998e-13	rs7924036	T	G	0.503377
0.0156949	0.00193455	4.90004e-16	rs703966	A	G	0.418881
-0.0116112	0.00191759	1.40001e-09	rs1970811	C	T	0.457743
-0.0233289	0.00409245	1.2e-08	rs11009262	T	G	0.057318
0.0287501	0.00223129	5.50047e-38	rs11239536	A	T	0.240967
0.0191803	0.0019152	1.29987e-23	rs2068888	A	G	0.450441
0.0238735	0.00288231	1.20005e-16	rs10786114	T	C	0.874851
-0.0360998	0.0021336	3.19963e-64	rs2792751	C	T	0.725031
0.0107203	0.00194289	3.40001e-08	rs12781812	T	G	0.400915
-0.0305779	0.00274115	6.79986e-29	rs12411732	A	G	0.145572
0.0163406	0.00293002	2.39999e-08	rs61884005	G	C	0.121445
0.0205942	0.00220494	9.60064e-21	rs57512892	T	TAC	0.595593
-0.0349311	0.00261254	8.99912e-41	rs559355	T	A	0.1573
0.0295589	0.0048659	1.2e-09	rs117847213	G	A	0.040812
0.074037	0.0037879	4.49987e-85	rs59781045	T	C	0.068117
-0.0218885	0.00235533	1.50003e-20	rs17309930	A	C	0.205132
-0.0364373	0.00335268	1.59993e-27	rs2302263	T	C	0.088695
-0.0167378	0.00248678	1.69981e-11	rs11021232	C	T	0.18096
0.10544	0.00279456	1e-200	rs964184	C	G	0.866364
-0.203479	0.0101857	8.69961e-89	rs141469619	G	A	0.009879
-0.0178217	0.00193829	3.80014e-20	rs4614	G	A	0.406222
-0.0262633	0.00329991	1.69981e-15	rs16928809	A	G	0.093089
0.0445866	0.00203342	1.39959e-106	rs12575456	A	G	0.321829
-0.0268923	0.00468314	9.29994e-09	rs117762989	T	C	0.043022
0.0161709	0.00193852	7.29962e-17	rs4930352	T	G	0.494128
-0.0158298	0.00220903	7.70016e-13	rs689183	T	G	0.751408
-0.0315912	0.00506695	4.49997e-10	rs117291242	T	C	0.036567
0.0392148	0.00574877	8.99912e-12	rs79634051	C	G	0.028177
-0.011708	0.00205455	1.2e-08	rs564832	C	T	0.315005
-0.0113564	0.00198239	1e-08	rs34389751	GT	G	0.364973
-0.0185663	0.00209928	9.20026e-19	rs10750766	A	C	0.709866
-0.0105204	0.00191315	3.79997e-08	rs2155220	T	C	0.437951
0.0234498	0.00219817	1.39991e-26	rs11218738	A	G	0.249489
-0.0562241	0.00199551	1.1995e-174	rs174566	G	A	0.350061
0.020513	0.00248318	1.39991e-16	rs10774439	A	G	0.814891
0.0283661	0.00240558	4.30031e-32	rs11045171	G	A	0.197605
0.0115056	0.00201679	1.2e-08	rs7316878	C	T	0.43366
0.0114281	0.00198606	8.70001e-09	rs2645979	A	G	0.357369
-0.0259933	0.00322614	7.8001e-16	rs12229011	T	C	0.097467
0.0227709	0.00261356	2.99985e-18	rs11614202	G	A	0.841919
0.0145459	0.00237104	8.50002e-10	rs7488780	C	G	0.204263
0.0145908	0.00221619	4.60045e-11	rs200573817	A	G	0.755213
0.0201986	0.00342748	3.79997e-09	rs58298943	T	C	0.084318
0.0306111	0.00222442	4.40048e-43	rs61352607	T	G	0.240851
0.0265387	0.00190452	3.90032e-44	rs3184504	C	T	0.517322
-0.0239168	0.00204761	1.59993e-31	rs3924313	A	G	0.322221
-0.0184574	0.00264401	2.90001e-12	rs58123204	G	A	0.153445
-0.0109614	0.00191818	1.09999e-08	rs202079372	T	C	0.496313
0.0213297	0.00194338	5.00035e-28	rs2111216	G	A	0.593934
0.0349928	0.00201845	2.49977e-67	rs71445274	T	A	0.336188
-0.041665	0.00206455	1.39991e-90	rs921919	A	G	0.669162
0.0377752	0.00233951	1.20005e-58	rs113740515	A	G	0.209452
-0.0166218	0.00282868	4.20001e-09	rs7305678	G	T	0.86624
-0.0114694	0.00192933	2.80001e-09	rs11171710	A	G	0.44814
0.0328171	0.00592877	3.09999e-08	rs111363680	T	C	0.031354
0.0175151	0.00228914	1.99986e-14	rs9604045	T	G	0.253572
-0.0446978	0.00759758	4e-09	rs150861794	T	C	0.018301
-0.0624148	0.00878921	1.20005e-12	rs76428106	C	T	0.01297
-0.0266417	0.00363105	2.19989e-13	rs117230571	G	A	0.076958
0.0171095	0.00293694	5.69994e-09	rs549058	T	G	0.120319
0.0166703	0.00224786	1.20005e-13	rs367677	G	A	0.239995
0.0151048	0.00192712	4.60045e-15	rs8014289	G	A	0.562282
-0.020798	0.00352939	3.79997e-09	rs17124112	A	C	0.07993
0.0121791	0.0022157	3.89996e-08	rs1760940	C	A	0.24702
-0.0232048	0.0041399	2.1e-08	rs4899251	T	C	0.942012
-0.0128714	0.0020177	1.79999e-10	rs8007841	C	T	0.656767
0.0140932	0.00195101	5.10035e-13	rs7158166	C	T	0.593856
0.0109986	0.00197003	2.39999e-08	rs1955512	A	G	0.575802
0.0198764	0.00216717	4.70002e-20	rs13379043	C	T	0.28042
-0.0254741	0.00196826	2.60016e-38	rs2498786	G	C	0.615979
-0.0479223	0.0023419	4.60045e-93	rs10162642	A	G	0.211684
-0.118787	0.00234184	1e-200	rs35980001	G	GC	0.786507
0.014345	0.00228637	3.50002e-10	rs1270076	G	A	0.776823
-0.0150577	0.00247598	1.2e-09	rs147460434	A	AAAAAT	0.817739
0.015131	0.00196355	1.29987e-14	rs4074448	A	G	0.589254
0.018911	0.0020591	4.19952e-20	rs7170463	G	A	0.311432
-0.090543	0.00599215	1.39991e-51	rs150844304	C	A	0.025907
0.0211366	0.0031235	1.29987e-11	rs11631178	C	T	0.103811
-0.0238891	0.00336295	1.20005e-12	rs28362901	A	C	0.088332
-0.0154472	0.00253932	1.2e-09	rs28510484	C	G	0.170462
-0.10102	0.00207033	1e-200	rs1601934	A	G	0.687495
-0.0153035	0.00189151	5.90065e-16	rs3814883	T	C	0.482467
-0.0747244	0.00477284	2.99985e-55	rs4784709	A	T	0.959159
-0.0166869	0.00281852	3.2e-09	rs12921195	A	C	0.139503
0.010866	0.00194729	2.39999e-08	rs201639483	T	TA	0.595687
-0.0528133	0.00579493	8.00018e-20	rs112233856	G	A	0.028541
0.0587349	0.00295144	4.00037e-88	rs55781197	G	A	0.115034
0.0214263	0.00206787	3.69999e-25	rs12928099	A	C	0.29612
0.0324769	0.00554864	4.79999e-09	rs113966472	A	G	0.032408
-0.0220239	0.00190185	5.19996e-31	rs7186799	C	A	0.437388
-0.0629378	0.00871711	5.19996e-13	rs71647892	C	T	0.011842
0.037299	0.00205659	1.59993e-73	rs2925979	C	T	0.699999
-0.0140121	0.00191313	2.39994e-13	rs9933509	C	T	0.413899
-0.0944291	0.00849948	1.10002e-28	rs75152587	T	G	0.012738
0.143765	0.00192633	1e-200	rs9989419	G	A	0.605917
-0.0197681	0.00189019	1.29987e-25	rs4330777	A	G	0.474907
-0.0417453	0.00540785	1.20005e-14	rs140164052	A	G	0.031786
0.0122457	0.00213341	9.49992e-09	rs12926854	G	A	0.269909
-0.015349	0.00189969	6.4998e-16	rs11640494	A	G	0.456655
-0.106795	0.00325908	1e-200	rs79600951	G	C	0.092057
0.0482826	0.00697677	4.49987e-12	rs116857878	T	C	0.020363
-0.0133119	0.00199143	2.29985e-11	rs9916613	A	T	0.356493
-0.0175318	0.00212461	1.59993e-16	rs34138141	T	G	0.280655
-0.164935	0.00609907	4.69894e-161	rs145947882	C	A	0.026042
-0.0466304	0.00408312	3.29989e-30	rs112001035	A	G	0.060492
0.0109209	0.00192614	1.40001e-08	rs7218647	A	G	0.559041
-0.0188553	0.00241089	5.19996e-15	rs141062196	A	G	0.194436
0.0296373	0.00191152	3.19963e-54	rs4969141	T	C	0.489676
-0.0124258	0.00205083	1.40001e-09	rs3027167	T	C	0.682038
-0.0302694	0.00400552	4.10015e-14	rs9904004	G	A	0.060744
0.0278808	0.002156	2.99985e-38	rs2271308	C	T	0.733051
-0.0162577	0.00217179	7.10068e-14	rs2586116	G	C	0.259435
0.0128326	0.00213876	2e-09	rs3794752	C	T	0.280634
0.01845	0.00202095	6.90081e-20	rs8081548	A	T	0.658521
0.0134187	0.00236186	1.29999e-08	rs35566853	C	CT	0.783232
0.015477	0.00268496	8.19993e-09	rs56017932	C	G	0.20048
0.0280646	0.00510538	3.89996e-08	rs73455693	A	G	0.037231
0.0162767	0.00190927	1.50003e-17	rs2435307	T	C	0.48634
0.290966	0.00830188	1e-200	rs77960347	G	A	0.013349
0.0839587	0.0025068	1e-200	rs8086351	G	C	0.824212
-0.0229777	0.00215861	1.80011e-26	rs11664369	T	C	0.267061
-0.0143608	0.0022075	7.70016e-11	rs983663	G	A	0.251682
0.0453058	0.00656295	5.10035e-12	rs150237291	C	T	0.021799
0.0108517	0.00191658	1.5e-08	rs680321	C	T	0.456556
0.0300361	0.00280916	1.10002e-26	rs2298624	T	C	0.132532
-0.0139042	0.00192656	5.30029e-13	rs4804101	T	G	0.438994
-0.0546353	0.00362928	3.19963e-51	rs3745683	A	G	0.074638
-0.0756554	0.00263871	8.70964e-181	rs429358	C	T	0.154325
-0.0159539	0.00210812	3.80014e-14	rs12462109	T	C	0.287067
0.0417949	0.00228709	1.29987e-74	rs367070	G	A	0.225571
0.0127257	0.00211531	1.79999e-09	rs554146	C	A	0.704992
0.0457487	0.00411744	1.10002e-28	rs62117487	G	A	0.057038
0.206178	0.0069176	3.39625e-195	rs116843064	A	G	0.019327
-0.0236953	0.0021125	3.40017e-29	rs62102718	T	A	0.286413
0.0400846	0.00199508	8.69961e-90	rs4803773	G	A	0.498722
0.0141902	0.00242811	5.1e-09	rs7251640	C	T	0.194019
0.0120831	0.00195448	6.29999e-10	rs2965169	C	A	0.388738
0.0809615	0.0066916	1.10002e-33	rs144311893	T	C	0.022086
-0.0217809	0.00263979	1.59993e-16	rs1132274	A	C	0.154029
0.0259271	0.0023605	4.60045e-28	rs6018652	A	G	0.792888
0.0159783	0.0021911	2.99985e-13	rs6123685	A	G	0.254745
-0.05557	0.0078389	1.39991e-12	rs144033177	C	A	0.015822
-0.0934689	0.00575879	3.10027e-59	rs150224153	T	C	0.029665
0.0452639	0.00821382	3.59998e-08	rs77767539	A	G	0.014299
0.0133124	0.00218121	1e-09	rs6066148	C	G	0.259964
0.0146541	0.00255516	9.69996e-09	rs6059958	T	C	0.170742
-0.0161106	0.00193468	8.30042e-17	rs6142206	A	G	0.42072
-0.0609299	0.00239207	4.10204e-143	rs6073958	C	T	0.198804
-0.0128	0.00192763	3.10027e-11	rs6075860	A	G	0.56549
-0.0434476	0.00626364	4.00037e-12	rs76602912	C	T	0.023789
-0.0105618	0.00193239	4.60002e-08	rs407133	C	G	0.558791
-0.0177425	0.00191993	2.39994e-20	rs235314	T	C	0.532212
-0.01272	0.00218963	6.29999e-09	rs7281183	A	G	0.737142
-0.0155836	0.00235595	3.69999e-11	rs2236464	C	T	0.212102
0.0108813	0.00194098	2.1e-08	rs3746915	G	A	0.580939
-0.0328881	0.00244058	2.19989e-41	rs2256609	G	A	0.189238
0.0147253	0.00268902	4.30002e-08	rs11704977	T	C	0.149996
0.0205993	0.00192854	1.20005e-26	rs133015	G	C	0.440063
-0.0163821	0.00199965	2.60016e-16	rs9622830	G	C	0.354212
-0.0143462	0.00226779	2.5e-10	rs460428	C	T	0.230673

## Sheet: Supplementary Table 3
Table S4. 177 index SNPs represented genetically predicted LDL-C
beta	se	pval	SNP	effect_allele	other_allele	eaf
-0.0503391	0.0077049	6.4003e-11	rs115458560	C	T	0.018563
0.0153061	0.00232969	5.00035e-11	rs6667939	T	C	0.71867
0.0131127	0.00214876	1e-09	rs12078100	G	C	0.623087
0.056229	0.00695521	6.20012e-16	rs114165349	C	G	0.023172
-0.01433	0.00232961	7.69999e-10	rs140584594	G	A	0.730069
0.024377	0.00213943	4.49987e-30	rs1183851	C	T	0.395544
-0.0746581	0.00563322	4.30031e-40	rs6680227	A	G	0.035237
0.0253218	0.00227308	8.00018e-29	rs2642438	G	A	0.702657
-0.0161901	0.0025459	2e-10	rs28631087	C	T	0.21274
-0.0152225	0.00220678	5.30029e-12	rs880315	C	T	0.34024
-0.0187129	0.00324835	8.40001e-09	rs55637835	T	C	0.120881
-0.348456	0.00793088	1e-200	rs11591147	T	G	0.017468
0.0425743	0.00218093	7.29962e-85	rs472495	T	G	0.648959
-0.105303	0.00268179	1e-200	rs4970834	T	C	0.186642
0.0351712	0.00208846	1.20005e-63	rs556107	T	C	0.523338
0.0268324	0.00212986	2.19989e-36	rs34596921	T	TA	0.579879
0.0190249	0.00248903	2.09991e-14	rs1556562	T	G	0.790033
0.0123938	0.00210193	3.69999e-09	rs10910476	T	C	0.555163
0.0145846	0.00209518	3.40017e-12	rs13020929	A	G	0.4567
0.0135999	0.00228112	2.5e-09	rs12471768	C	T	0.704119
-0.0280985	0.00322423	2.90001e-18	rs6732741	A	T	0.119324
-0.043441	0.00329601	1.10002e-39	rs6709904	G	A	0.112585
-0.016633	0.00224003	1.10002e-13	rs4666384	G	A	0.678914
0.0832348	0.00220298	1e-200	rs934197	A	G	0.33544
-0.0201126	0.00222879	1.80011e-19	rs7562734	C	G	0.322299
-0.0347623	0.00347063	1.29987e-23	rs150474434	A	G	0.101353
-0.0205597	0.00211549	2.49977e-22	rs17050272	A	G	0.409275
0.017881	0.00208232	8.9002e-18	rs7569317	C	T	0.530638
0.0177139	0.00307979	8.79995e-09	rs56236159	G	T	0.13149
0.0146629	0.00213654	6.70039e-12	rs4954192	T	C	0.373474
-0.0211572	0.00212931	2.90001e-23	rs2287622	G	A	0.602794
0.0137745	0.00236771	5.99998e-09	rs1250258	T	C	0.736649
0.0256951	0.00417849	7.79992e-10	rs11568318	A	C	0.066246
-0.0347299	0.00212546	5.10035e-60	rs1260326	C	T	0.604443
-0.0537152	0.00222274	5.00035e-129	rs6544713	C	T	0.676864
0.0158136	0.00265248	2.5e-09	rs148150904	TTAAAG	T	0.189702
-0.020994	0.00239027	1.59993e-18	rs13076933	G	T	0.259454
-0.0147604	0.00220388	2.09991e-11	rs9832727	G	C	0.339636
-0.0322172	0.00366408	1.50003e-18	rs9834932	G	A	0.08883
-0.0283073	0.00378458	7.50067e-14	rs71311871	G	A	0.083052
-0.0141684	0.00225047	3.09999e-10	rs5849920	G	GT	0.363809
0.0173702	0.00275673	2.99999e-10	rs9289196	C	T	0.173786
-0.0411737	0.00466039	1e-18	rs113177823	A	G	0.054136
-0.0173556	0.00252038	5.70033e-12	rs3732359	A	G	0.78012
0.0128507	0.00226135	1.29999e-08	rs13121616	G	A	0.693553
0.0251489	0.00249163	5.90065e-24	rs9884390	C	T	0.234121
0.0525797	0.00633356	1e-16	rs1229984	C	T	0.972799
-0.0118015	0.00208525	1.5e-08	rs990619	G	C	0.523638
-0.0177871	0.0021598	1.80011e-16	rs13108218	G	A	0.614867
-0.0181876	0.00230231	2.80027e-15	rs11099097	T	C	0.291333
-0.0248331	0.00396439	3.79997e-10	rs13107325	T	C	0.074895
0.040448	0.00217281	2.39994e-77	rs7707394	A	G	0.357329
0.0621175	0.00212705	1.69824e-187	rs12916	C	T	0.400537
-0.0569699	0.0103828	4.09996e-08	rs146433259	T	C	0.011736
-0.017618	0.00274759	1.40001e-10	rs28590710	A	G	0.196791
0.0187595	0.00209401	3.29989e-19	rs7734476	A	G	0.550077
0.032331	0.00216292	1.59993e-50	rs6874202	C	T	0.634269
-0.0473368	0.0052819	3.19963e-19	rs116734477	T	C	0.040837
-0.0174377	0.00265087	4.79954e-11	rs1016988	C	T	0.190907
-0.0189061	0.00209423	1.80011e-19	rs3104412	G	A	0.451531
0.0126963	0.00208336	1.09999e-09	rs2745353	T	C	0.5181
-0.0162316	0.00237493	8.19974e-12	rs7776054	G	A	0.261313
0.0569843	0.00409617	5.40008e-44	rs12208357	T	C	0.070102
0.0680211	0.00910045	7.8001e-14	rs146534110	T	G	0.013304
0.0835056	0.00388533	1.79887e-102	rs118039278	A	G	0.078672
-0.0234725	0.00226701	4.00037e-25	rs7746081	A	G	0.304113
-0.0174316	0.00243272	7.8001e-13	rs9496567	A	G	0.243458
-0.057338	0.00392142	1.99986e-48	rs79220007	C	T	0.076135
0.0172774	0.0020812	1e-16	rs3823376	T	C	0.502179
0.0560827	0.00908804	6.80002e-10	rs34568880	T	C	0.013313
0.0458482	0.00327006	1.20005e-44	rs35919498	T	C	0.116694
0.0357031	0.00287572	2.19989e-35	rs3127580	T	C	0.155131
0.0178418	0.00212447	4.49987e-17	rs3822855	T	G	0.40166
0.0838178	0.00773844	2.39994e-27	rs117733303	G	A	0.018422
-0.012864	0.00209731	8.60003e-10	rs2820226	A	G	0.451903
-0.0116148	0.00209345	2.90001e-08	rs9471968	G	A	0.545696
-0.0142314	0.00250093	1.29999e-08	rs869412	C	T	0.225684
0.0119057	0.00211433	1.79999e-08	rs28406917	T	C	0.427624
0.0331798	0.00253796	4.70002e-39	rs56130071	C	G	0.216984
0.0155966	0.00267616	5.60003e-09	rs61003864	C	T	0.187128
0.0323852	0.00541912	2.30001e-09	rs60612724	G	A	0.038647
-0.0287743	0.00492283	5.1e-09	rs111338114	G	A	0.05601
0.0198565	0.00272709	3.29989e-13	rs10231941	C	T	0.177717
-0.0157917	0.0027233	6.69993e-09	rs4148826	C	T	0.18045
0.0139746	0.00211732	4.10015e-11	rs35990695	C	CA	0.477095
0.0355498	0.00267287	2.29985e-40	rs2073547	G	A	0.184007
-0.0571106	0.00792993	5.90065e-13	rs117139027	A	G	0.017594
0.0184347	0.00263568	2.70023e-12	rs28615248	C	T	0.196095
-0.0315439	0.00220937	2.99985e-46	rs4738684	G	A	0.664652
-0.0138892	0.00249538	2.59998e-08	rs34207171	C	CA	0.700603
0.0156761	0.0021829	6.89922e-13	rs55831924	T	C	0.361448
0.0137824	0.00213685	1.09999e-10	rs1350559	G	C	0.401347
-0.0202743	0.002322	2.49977e-18	rs2737265	G	A	0.28046
-0.0620105	0.00213624	2.89734e-185	rs28601761	G	C	0.418688
0.0453824	0.00362169	5.10035e-36	rs9987289	G	A	0.908808
-0.0320529	0.00575731	2.59998e-08	rs34265667	A	G	0.033987
0.0121747	0.00215073	1.5e-08	rs28814720	G	A	0.519766
-0.0150594	0.00223737	1.69981e-11	rs10448340	G	T	0.319765
0.0557289	0.0026865	1.39991e-95	rs2519093	T	C	0.18451
-0.0278983	0.00418323	2.60016e-11	rs3780181	G	A	0.067627
-0.0202689	0.00208367	2.29985e-22	rs6475606	T	C	0.48447
-0.0122028	0.00212189	8.9e-09	rs6560499	A	G	0.576007
0.0210151	0.00310964	1.39991e-11	rs2066714	C	T	0.128775
-0.0252452	0.00236503	1.29987e-26	rs2740488	C	A	0.265466
0.0144987	0.00261498	2.90001e-08	rs79828839	T	C	0.198784
-0.0192081	0.00209421	4.60045e-20	rs2068888	A	G	0.450695
-0.0217346	0.00394926	3.69999e-08	rs76468627	T	C	0.07587
-0.0181939	0.00233224	6.09958e-15	rs2250802	A	G	0.72434
0.0137924	0.00233007	3.2e-09	rs11014204	T	C	0.280227
-0.0216418	0.00335937	1.2e-10	rs17476364	C	T	0.108328
0.0257335	0.00342791	6.00067e-14	rs12246352	G	A	0.103895
0.0322012	0.00404981	1.80011e-15	rs11601507	A	C	0.069468
-0.016026	0.00265376	1.6e-09	rs11226108	C	G	0.191562
0.0173059	0.00239616	5.10035e-13	rs10832963	G	T	0.744224
-0.0318977	0.0021896	4.49987e-48	rs174564	G	A	0.348557
-0.0575823	0.00306356	8.19974e-79	rs964184	C	G	0.866409
-0.0386029	0.00692024	2.39999e-08	rs7108486	C	T	0.023721
0.0174597	0.00285203	9.20005e-10	rs4930163	A	G	0.159456
0.0448315	0.0033985	9.79941e-40	rs4307732	A	G	0.105876
-0.0126734	0.00211595	2.1e-09	rs78447482	TACTC	T	0.588055
0.0182581	0.00218417	6.29941e-17	rs2160994	C	T	0.647494
0.0176869	0.00249323	1.29987e-12	rs78508096	A	G	0.226194
0.0430117	0.00748441	9.09997e-09	rs61754230	T	C	0.019784
0.0271066	0.00209151	2.09991e-38	rs597808	G	A	0.515915
0.0139684	0.00237417	4e-09	rs35882350	G	A	0.261067
-0.0244904	0.00225744	1.99986e-27	rs11065385	G	A	0.690891
-0.0129848	0.00233356	2.59998e-08	rs2391825	A	G	0.279219
-0.0165008	0.00208847	2.80027e-15	rs2238162	T	C	0.522955
0.0221997	0.00231001	7.19946e-22	rs6602912	G	T	0.284854
0.0191489	0.00211033	1.10002e-19	rs11621792	T	C	0.452867
-0.0133753	0.00211263	2.39999e-10	rs60229127	G	GA	0.556613
-0.0224158	0.00372109	1.7e-09	rs61988556	C	T	0.086142
0.0359995	0.00516918	3.29989e-12	rs145730801	C	T	0.044378
-0.0222891	0.00256639	3.80014e-18	rs35980001	G	GC	0.786561
-0.017018	0.00214177	1.9002e-15	rs2043085	C	T	0.612225
0.0143852	0.00211976	1.20005e-11	rs6495122	C	A	0.591279
0.0229888	0.0040052	9.49992e-09	rs12445804	A	G	0.074901
-0.0255365	0.00247732	6.4998e-25	rs7202323	G	T	0.229741
-0.0165059	0.00210805	4.90004e-15	rs4782568	G	C	0.450902
-0.0329541	0.00223034	2.09991e-49	rs183130	T	C	0.323808
-0.0144167	0.00213447	1.39991e-11	rs62033400	G	A	0.394662
0.0167269	0.00216129	1e-14	rs9929977	A	T	0.369846
0.0485227	0.00268011	2.90001e-73	rs34042070	G	C	0.187927
-0.0292893	0.00311032	4.60045e-21	rs72631343	G	C	0.128894
-0.0265838	0.00209023	4.70002e-37	rs2611867	G	A	0.513941
0.061862	0.00605788	1.80011e-24	rs1801689	C	A	0.030551
-0.0182619	0.00294119	5.30005e-10	rs72911393	T	C	0.147618
-0.0264314	0.00265551	2.39994e-23	rs55714927	T	C	0.190364
-0.0173333	0.00290132	2.30001e-09	rs9894946	G	A	0.841112
0.0181095	0.00231601	5.30029e-15	rs35278712	GAAAT	G	0.71215
0.128484	0.0070401	2.09991e-74	rs77542162	G	A	0.022495
0.0706209	0.00908667	7.70016e-15	rs77960347	G	A	0.013351
0.0157471	0.00274939	1e-08	rs7241918	T	G	0.82411
-0.0159238	0.00215434	1.50003e-13	rs440677	A	G	0.623063
-0.0217862	0.00254546	1.10002e-17	rs35511051	A	C	0.209985
0.0422734	0.00211024	2.90001e-89	rs2738447	C	A	0.592612
-0.173628	0.00366029	1e-200	rs1551891	A	G	0.088107
-0.0699797	0.00251019	4.89779e-171	rs4263041	G	A	0.283209
0.0217698	0.00334926	8.00018e-11	rs111273322	A	G	0.108352
0.0277824	0.00222587	9.3994e-36	rs5112	G	C	0.533387
0.0296183	0.00206761	1.50003e-46	rs516316	C	G	0.507935
-0.168952	0.00320833	1e-200	rs143020224	G	C	0.118603
-0.105058	0.00391919	2.69774e-158	rs8107974	T	A	0.075765
0.309188	0.00782788	1e-200	rs200046586	C	CA	0.981093
0.168281	0.0101662	1.50003e-61	rs375972689	G	T	0.01069
-0.0231042	0.00300476	1.50003e-14	rs1010759	A	G	0.140367
0.10277	0.0060919	7.50067e-64	rs1883711	C	G	0.031412
-0.0256479	0.00413761	5.69994e-10	rs6031587	T	C	0.071963
0.0116537	0.00208962	2.39999e-08	rs6074012	C	T	0.523914
0.0171196	0.00260335	4.79954e-11	rs17569873	T	C	0.201299
0.0124777	0.00213986	5.49997e-09	rs438568	G	A	0.609246
-0.0249198	0.00219993	9.60064e-30	rs2618566	T	G	0.659861
-0.0257721	0.00210448	1.80011e-34	rs200571020	C	CTTTTTTT	0.541078
0.0152618	0.00262512	6.1e-09	rs2256814	A	G	0.197877
0.0137065	0.00210922	8.10028e-11	rs5843957	TG	T	0.570884
0.0135068	0.00221758	1.09999e-09	rs960596	T	C	0.33932
0.0129592	0.00219352	3.50002e-09	rs12162782	G	T	0.344365

## Sheet: Supplementary Table 4
Table S4. 196 index SNPs represented genetically predicted TC
beta	se	pval	SNP	effect_allele	other_allele	eaf
0.0122523	0.00206572	8.10028e-11	rs1497406	G	A	0.579175
0.0203091	0.0024767	2.80027e-17	rs1556562	T	G	0.79041
-0.102332	0.00245684	1e-200	rs7528419	G	A	0.222021
-0.0187725	0.00249513	3.69999e-15	rs3738621	G	A	0.212732
-0.0529118	0.0063746	2.49977e-17	rs17381154	C	T	0.0271603
-0.042564	0.00466221	1.99986e-20	rs76272805	A	G	0.050672
0.0125573	0.00237517	3.40001e-08	rs10919615	T	C	0.755937
-0.0157335	0.00214437	1.39991e-14	rs12046278	C	T	0.345084
0.039548	0.00212996	2.90001e-79	rs471705	G	T	0.639339
0.0315331	0.00479132	6.4998e-12	rs72669514	T	C	0.0478867
0.0149833	0.00306928	4e-08	rs12354278	T	A	0.130437
0.0372947	0.00204562	8.4004e-75	rs526936	A	G	0.518293
0.0214427	0.00308866	2.19989e-12	rs10753556	G	A	0.875106
-0.32722	0.00790383	1e-200	rs11591147	T	G	0.0176564
0.0230861	0.00401156	7.19996e-10	rs140970775	G	A	0.0726888
0.0315229	0.00224696	4.79954e-47	rs2642438	G	A	0.700906
0.0270006	0.00205323	8.00018e-43	rs10903129	G	A	0.557429
-0.0678658	0.0058256	3.69999e-34	rs505151	A	G	0.958446
-0.0135243	0.00204787	8.60003e-11	rs1795240	G	A	0.531612
0.0139445	0.00232312	1.2e-09	rs1250259	A	T	0.733865
-0.0159768	0.0021976	1.59993e-13	rs887829	T	C	0.316023
-0.0219774	0.0030195	8.19974e-14	rs4850047	C	T	0.868419
-0.0322985	0.00215604	1.59993e-53	rs9306897	C	T	0.660494
-0.0475907	0.00210004	7.7983e-119	rs780094	C	T	0.615616
-0.0536682	0.00218127	4.19759e-140	rs4245791	T	C	0.675601
0.0270534	0.00435352	1.79999e-10	rs114245489	T	G	0.0643546
0.0963661	0.00265637	1e-200	rs562338	G	A	0.819611
0.0254753	0.00459334	6.59994e-09	rs75865302	T	C	0.0522245
0.0182257	0.00219858	6.4003e-17	rs2539980	C	T	0.68329
-0.0341377	0.00371179	7.19946e-20	rs17512204	A	G	0.0827187
-0.0337858	0.00373411	2.49977e-19	rs141349995	T	TAGTC	0.0820395
-0.0205186	0.00324524	1.29999e-10	rs2465520	A	G	0.113107
-0.0125932	0.00209297	1.89998e-10	rs6741180	A	G	0.390563
0.0169372	0.00213879	2.90001e-17	rs56383182	G	A	0.369746
-0.0224644	0.0022099	1.99986e-28	rs2241340	G	A	0.594352
-0.0234429	0.00223653	3.29989e-26	rs10189685	A	G	0.295533
0.0164472	0.00258571	7.8001e-12	rs2526385	G	T	0.804149
-0.0210554	0.00248764	3.50026e-18	rs3732359	A	G	0.779005
-0.0128427	0.00208122	7.69999e-09	rs2305407	A	G	0.518508
-0.0203203	0.00216755	1.20005e-23	rs35939242	C	A	0.34073
0.0191024	0.0028111	3.40017e-11	rs28403550	A	C	0.158658
-0.0160494	0.00216947	1.29987e-13	rs9832727	G	C	0.33962
0.0222528	0.0038026	1.2e-08	rs6785233	G	T	0.0793705
-0.0321785	0.00360009	2.99985e-18	rs7640978	T	C	0.0891048
-0.0319772	0.00374998	9.20026e-18	rs13071688	A	G	0.0824124
-0.0414512	0.00445606	4.30031e-21	rs78946096	G	A	0.0567621
0.028065	0.00224551	1e-36	rs34664906	T	C	0.378454
-0.0406508	0.0039614	4.10015e-24	rs13107325	T	C	0.0748702
-0.0208502	0.00336364	1.40001e-10	rs17369400	G	A	0.104247
-0.0170727	0.00226635	7.29962e-13	rs1458038	T	C	0.2915
0.017171	0.00208047	1.69981e-18	rs6831256	G	A	0.422522
0.0138176	0.00239991	1e-08	rs1678299	C	G	0.729614
0.0197192	0.0032814	2.39999e-09	rs58148580	T	C	0.109839
-0.0355117	0.00517768	9.70063e-12	rs77704739	C	T	0.0411979
-0.0158262	0.0026287	5.19996e-10	rs2706379	T	C	0.187633
0.0125024	0.00214703	5.19996e-10	rs374033872	GT	G	0.353744
0.0616201	0.00209452	5.10505e-199	rs12916	C	T	0.400301
0.0399994	0.00212995	1.80011e-80	rs1501908	C	G	0.634965
0.0170266	0.00205867	2.80027e-18	rs4530754	A	G	0.544665
-0.0164185	0.00239283	2.39994e-12	rs17789218	C	T	0.244564
-0.0195904	0.00206871	1.29987e-23	rs9370867	G	A	0.46178
-0.0351937	0.00351775	6.20012e-25	rs11755266	T	C	0.0944334
-0.0143611	0.0020555	4.79954e-13	rs7748291	T	C	0.500794
0.0119092	0.00231831	4.90004e-08	rs17563605	C	T	0.267628
-0.0192906	0.00234592	1.80011e-18	rs9376090	C	T	0.258573
0.0776751	0.00381045	1.50003e-94	rs74617384	T	A	0.0789777
0.0533214	0.00406315	1.50003e-40	rs12208357	T	C	0.0700682
-0.0707131	0.0118205	4.49997e-09	rs116529593	G	T	0.00870574
-0.0105242	0.00206941	2.59998e-08	rs9352675	A	G	0.481488
0.0227942	0.00210051	2.49977e-28	rs3756772	T	C	0.400032
0.0662846	0.00897017	5.60015e-15	rs146534110	T	G	0.0133272
0.0733133	0.00761546	1.20005e-23	rs117733303	G	A	0.0184864
-0.0489758	0.00419371	7.19946e-32	rs1800562	A	G	0.0770406
0.0261402	0.00392734	1.39991e-11	rs1049107	T	C	0.153535
-0.0118663	0.00206522	1.09999e-08	rs1524776	A	C	0.505912
0.0330805	0.0026417	1.39991e-38	rs2073547	G	A	0.183715
-0.0151653	0.00268389	7.79992e-09	rs2109505	A	T	0.179233
0.0328236	0.00250256	1.10002e-40	rs66476925	C	G	0.216457
-0.0283932	0.00509732	4.60002e-09	rs799157	C	T	0.951856
0.0132405	0.00228772	5e-09	rs1057868	T	C	0.283001
0.0216093	0.00266236	1.29987e-16	rs12666989	C	G	0.18232
-0.0172943	0.00255685	2.09991e-12	rs3808348	T	C	0.205116
0.0206829	0.00243681	1.50003e-18	rs2288153	T	C	0.238228
0.011671	0.00206671	2.39999e-08	rs10104187	C	T	0.556862
-0.0330855	0.00569821	1.79999e-09	rs34265667	A	G	0.0339432
-0.0324946	0.00217104	3.90032e-53	rs2081687	C	T	0.66322
0.0135503	0.00215717	1.7e-10	rs11136343	G	A	0.376168
0.0217953	0.00345275	2e-10	rs330089	C	T	0.0981667
0.0813382	0.00379118	4.60257e-108	rs4841132	G	A	0.908839
-0.0588834	0.00798919	7.39946e-15	rs117139027	A	G	0.0173101
-0.0187549	0.0021694	2.99985e-19	rs179442	T	C	0.338026
0.013617	0.00215685	1.9002e-11	rs2928619	T	C	0.65365
-0.0531204	0.0020556	1.49968e-155	rs2001945	C	G	0.519787
-0.0121219	0.00221159	2.30001e-08	rs1041983	T	C	0.318338
0.0142559	0.00212772	1.29987e-11	rs2875973	T	C	0.370679
0.0251569	0.00267031	1.10002e-20	rs581080	C	G	0.819278
0.0347141	0.00311278	4.40048e-30	rs2066714	C	T	0.127254
-0.0499137	0.00235612	5.29663e-103	rs1883025	T	C	0.254352
0.0110442	0.00207575	2.69998e-08	rs3748176	A	G	0.534391
0.0557048	0.00265033	2.89734e-103	rs507666	A	G	0.184748
-0.0254012	0.00453073	1.89998e-09	rs12336893	G	T	0.0543796
-0.0187428	0.00259414	3.10027e-14	rs2297409	A	G	0.194269
-0.0201605	0.00205542	4.30031e-25	rs6475606	T	C	0.483641
-0.0242112	0.00305243	2.90001e-15	rs16926246	T	C	0.130356
0.0171649	0.00208423	2.39994e-17	rs7920112	C	T	0.417885
-0.0192622	0.00285991	4.70002e-11	rs3829125	G	C	0.153613
-0.0250838	0.00232267	1.59993e-30	rs2792751	C	T	0.720897
0.0165896	0.00207924	1.99986e-16	rs10794579	C	T	0.575325
0.0181143	0.00238222	6.09958e-16	rs970548	C	A	0.246549
-0.0164765	0.00206489	1.50003e-16	rs2068888	A	G	0.450919
0.0188099	0.00206016	2.80027e-21	rs2862954	C	T	0.495602
-0.0171817	0.00289266	3.50002e-09	rs17129638	C	T	0.148074
0.0208296	0.00236394	1.10002e-20	rs4752805	G	A	0.253328
-0.0201988	0.00281867	4.10015e-12	rs499974	A	C	0.156951
0.0324924	0.00301825	1.10002e-28	rs11220462	A	G	0.132983
0.0258947	0.00414175	9.09997e-10	rs11601507	A	C	0.0683431
-0.0718652	0.00301632	3.09742e-136	rs964184	C	G	0.866607
0.0142248	0.00238286	1e-09	rs10892881	A	C	0.246475
-0.0156791	0.00275102	6.19998e-10	rs12575519	G	T	0.169523
-0.0468294	0.00215959	1.49968e-112	rs174550	C	T	0.344412
0.0178721	0.00235341	5.90065e-15	rs10128711	C	T	0.733122
-0.0198579	0.00265174	1.50003e-14	rs11226108	C	G	0.188746
-0.0166562	0.00255073	3.80014e-11	rs7124487	T	C	0.20365
0.012672	0.00230668	1.5e-08	rs10896018	A	G	0.287057
0.0133081	0.0023367	3.2e-08	rs35882350	G	A	0.261286
-0.0291683	0.00338983	3.59998e-18	rs4883201	G	A	0.102362
0.0170986	0.00267759	4.40048e-11	rs56244055	A	G	0.180346
-0.0292158	0.00354162	1.59993e-16	rs11057273	C	T	0.907281
-0.012702	0.00232657	9.90011e-09	rs9668810	C	T	0.735991
-0.0184861	0.00207306	2.39994e-18	rs5888	G	A	0.510369
0.0211293	0.00356163	2.99999e-09	rs4565995	C	T	0.908691
0.0336562	0.00205383	1.20005e-64	rs653178	T	C	0.516072
0.0290237	0.00223126	6.09958e-39	rs1169294	A	G	0.308218
-0.0200628	0.00215726	6.09958e-18	rs2731443	T	C	0.345327
-0.0149397	0.00208978	8.69961e-13	rs9534262	C	T	0.515823
0.0251749	0.00233785	7.8001e-29	rs9577924	G	A	0.261509
0.0179141	0.00280582	4.00037e-11	rs7157785	T	G	0.160522
-0.0141313	0.00206711	3.69999e-13	rs34752362	A	G	0.445791
0.0169635	0.00211712	1.29987e-15	rs8017377	A	G	0.469833
0.0328721	0.00490226	2.60016e-11	rs17580	A	T	0.0481752
0.0348798	0.00650777	3.2e-08	rs116863821	G	T	0.025549
0.0630452	0.00249475	9.2045e-145	rs1800588	T	C	0.216342
0.015801	0.00219719	1.9002e-13	rs1378942	A	C	0.676324
-0.0517457	0.00211051	2.39883e-137	rs1532085	G	A	0.613612
-0.0160858	0.00287308	1.89998e-08	rs6416553	T	C	0.84941
-0.0158223	0.00291936	2.99999e-08	rs78729321	G	A	0.145173
0.0163146	0.00293854	3.89996e-08	rs12444979	T	C	0.142582
0.0119901	0.00213983	1.29999e-08	rs7186852	G	A	0.359051
0.0438797	0.00219496	7.70016e-92	rs3764261	A	C	0.324229
-0.0144071	0.00205869	3.50026e-15	rs2255437	G	A	0.527037
0.0498157	0.00280238	1.59993e-75	rs2000999	A	G	0.172215
0.0200077	0.00216174	1.20005e-21	rs4788815	T	A	0.656858
0.0131229	0.00229671	8.60003e-09	rs1574525	G	A	0.27708
-0.0251049	0.00264723	6.59933e-23	rs55714927	T	C	0.190162
0.0122373	0.00222729	4.90004e-08	rs9907571	A	G	0.306456
-0.0482655	0.00596592	9.09913e-17	rs72836561	T	C	0.0312417
-0.025112	0.00291475	1.80011e-17	rs2292641	T	C	0.146728
-0.013976	0.00256208	2.5e-08	rs9635726	T	C	0.200355
-0.0120058	0.00224876	5.19996e-09	rs2290771	G	A	0.311207
0.0149323	0.00261789	6.4e-09	rs9916193	G	C	0.196026
-0.0177589	0.00233706	4.60045e-14	rs72813695	G	T	0.278786
-0.024259	0.00205546	1.20005e-33	rs3065062	CCTA	C	0.514911
0.0499973	0.00601111	1.20005e-17	rs1801689	C	A	0.0305742
0.109475	0.00704362	5.40008e-59	rs77542162	G	A	0.0227093
-0.0277023	0.00306682	1e-20	rs72631343	G	C	0.128807
-0.036475	0.00650866	7.00003e-09	rs72848943	A	G	0.0253992
0.175743	0.00907837	6.90081e-88	rs77960347	G	A	0.013176
-0.0286981	0.00451297	8.99912e-11	rs118057319	C	T	0.0550401
0.0187766	0.003045	4.60002e-10	rs2298624	T	C	0.132148
0.046089	0.00268189	1.50003e-68	rs4939883	C	T	0.820303
0.0368778	0.00208735	1.29987e-72	rs2738447	C	A	0.588885
0.0148702	0.0020897	1.59993e-14	rs3745681	G	A	0.405384
-0.123966	0.00391487	1e-200	rs8107974	T	A	0.0751189
-0.0408241	0.00323156	3.69999e-37	rs17347726	C	G	0.111485
0.0301199	0.00206386	1.80011e-49	rs602662	A	G	0.530449
-0.160111	0.00314212	1e-200	rs6511720	T	G	0.118896
0.162411	0.00644311	6.29506e-147	rs112849259	T	C	0.0258163
0.0209511	0.00244172	1.50003e-18	rs103294	T	C	0.224243
-0.017106	0.00298344	8.70001e-09	rs34529039	A	C	0.137056
-0.372953	0.00375648	1e-200	rs7412	T	C	0.0798478
-0.0138873	0.00227801	1.7e-10	rs2062251	T	G	0.274504
0.0131629	0.00210665	1.40001e-10	rs364585	G	A	0.608529
-0.0233795	0.00217017	9.09913e-30	rs2618566	T	G	0.660328
0.0127747	0.00205442	3.09999e-10	rs6115094	G	A	0.493181
0.0180871	0.00225565	1e-15	rs6124298	A	G	0.294451
0.0131585	0.00226905	3.29997e-10	rs1885163	C	T	0.299386
-0.0246667	0.00342504	3.29989e-14	rs147019139	CA	C	0.100216
-0.0979902	0.00605679	9.8992e-63	rs1800961	T	C	0.0307043
0.0942496	0.00572493	1.20005e-65	rs2207132	A	G	0.0334295
0.0108021	0.00205541	2.30001e-08	rs6013844	C	T	0.513714
0.0167099	0.00240931	1.50003e-13	rs2236510	T	C	0.242813
0.0117383	0.00207955	2.19999e-09	rs11088472	C	A	0.570684
0.0131076	0.00216263	6.29999e-10	rs12162782	G	T	0.344377
-0.0244092	0.00261053	1.39991e-21	rs5754217	T	G	0.192042
-0.0145135	0.00245858	2.39999e-10	rs17657174	G	C	0.234557
-0.0123777	0.00206325	5.30005e-09	rs138354	C	T	0.534171

## Sheet: Supplementary Table 5
Table S5. 313 index SNPs represented genetically predicted TG
beta	se	pval	SNP	effect_allele	other_allele	eaf
-0.0154891	0.00277738	2.39999e-08	rs200610097	C	CA	0.844298
0.0250232	0.00237577	6.09958e-26	rs11206374	A	G	0.224815
-0.0250097	0.00393658	2.1e-10	rs74090351	A	G	0.068143
-0.0777322	0.00207793	1e-200	rs9436661	G	T	0.352919
-0.0119887	0.00215665	2.69998e-08	rs34302257	C	CA	0.649475
-0.0247492	0.00362188	8.30042e-12	rs1044808	C	G	0.081237
-0.0202981	0.00218442	1.50003e-20	rs1760801	A	G	0.295768
-0.0137618	0.00200182	6.20012e-12	rs9425589	A	G	0.566781
0.0208341	0.00357696	5.69994e-09	rs1009590	C	G	0.914935
0.0818126	0.00663594	6.29941e-35	rs114165349	C	G	0.023157
0.0156106	0.00207578	5.50047e-14	rs213494	T	C	0.648345
-0.0183059	0.00256302	9.20026e-13	rs698927	C	A	0.183785
-0.0125327	0.00214567	5.19996e-09	rs320369	G	A	0.683292
0.0131387	0.00219147	2e-09	rs10631642	C	CTTT	0.689424
-0.011772	0.00210497	2.19999e-08	rs880315	C	T	0.340211
-0.0128072	0.00198554	1.09999e-10	rs36043408	A	G	0.502153
0.0287484	0.00337913	1.80011e-17	rs61830291	C	A	0.095791
-0.0481745	0.0020373	1.30017e-123	rs11122450	G	T	0.611733
-0.0124181	0.00222753	2.5e-08	rs2131311	G	A	0.714636
0.0268214	0.00346931	1.10002e-14	rs112108602	A	AG	0.909696
-0.0212127	0.00267054	1.99986e-15	rs1938566	T	C	0.834537
0.0135651	0.00202953	2.29985e-11	rs11240358	A	G	0.394026
0.0193178	0.00202011	1.10002e-21	rs11118310	T	A	0.593476
-0.014664	0.00201517	3.40017e-13	rs1043897	T	G	0.415585
-0.0181218	0.00198519	6.90081e-20	rs1473886	T	G	0.477624
0.015323	0.00227424	1.59993e-11	rs954244	G	C	0.254641
-0.0134774	0.00204919	4.79954e-11	rs2382825	T	C	0.622954
-0.0735169	0.00244968	7.09578e-198	rs676210	A	G	0.205293
-0.10025	0.00203577	1e-200	rs4665972	C	T	0.604587
-0.0505491	0.00847063	2.39999e-09	rs150419156	A	G	0.015259
0.0232557	0.00292788	1.99986e-15	rs10210970	T	C	0.131448
-0.0376242	0.00202704	6.59933e-77	rs13389219	T	C	0.392551
0.0218939	0.00303176	5.10035e-13	rs3731696	G	A	0.121188
0.0816071	0.00510649	1.69981e-57	rs78058190	A	G	0.05045
0.0402918	0.00207151	2.90001e-84	rs2943645	T	C	0.646594
-0.0140007	0.00225386	5.19996e-10	rs12475332	G	T	0.260988
0.0197269	0.00260304	3.50026e-14	rs3820897	C	T	0.819861
0.0263468	0.00416714	2.59998e-10	rs72784786	A	G	0.060638
-0.0137812	0.00200389	6.09958e-12	rs6752845	C	G	0.431425
-0.0123561	0.00203065	1.2e-09	rs7424120	T	C	0.601724
-0.0184832	0.00200785	3.40017e-20	rs1009360	C	T	0.41859
0.0112719	0.00202045	2.39999e-08	rs5832650	C	CA	0.59295
-0.01279	0.00210534	1.2e-09	rs1420384	T	G	0.66699
0.0410641	0.00692419	2.99999e-09	rs11904650	G	A	0.020999
0.0115011	0.00199472	8.10009e-09	rs4128205	C	A	0.509173
0.0174394	0.00233365	7.8001e-14	rs17326656	T	G	0.238472
-0.0117482	0.00207507	1.5e-08	rs62135012	A	G	0.357929
-0.0108868	0.00198007	3.79997e-08	rs6432622	G	A	0.490264
-0.0121198	0.00212221	1.09999e-08	rs78545596	TAA	T	0.370326
-0.0142305	0.00201176	1.50003e-12	rs4675812	A	G	0.587882
0.0298848	0.00253832	5.30029e-32	rs6800707	G	C	0.810543
0.0419639	0.00426588	7.8001e-23	rs62271373	A	T	0.059967
0.0120882	0.00202424	2.30001e-09	rs62274099	T	C	0.424205
0.0117624	0.00208003	1.6e-08	rs2137557	C	T	0.645612
0.0109684	0.00200571	4.49997e-08	rs6805924	T	G	0.430548
0.0291133	0.00234718	2.49977e-35	rs684773	C	A	0.766797
0.0202549	0.00236652	1.10002e-17	rs3103310	G	A	0.241785
-0.0118516	0.00199656	2.90001e-09	rs9831084	C	T	0.461922
0.0147856	0.00247772	2.39999e-09	rs9859117	C	G	0.202649
-0.0165938	0.00295427	1.89998e-08	rs73238173	G	C	0.129955
0.0247828	0.00334924	1.39991e-13	rs10513688	A	G	0.097403
0.0500946	0.00600435	7.19946e-17	rs79287178	A	G	0.031151
-0.0126395	0.00223848	1.6e-08	rs11185542	C	G	0.727914
0.025209	0.0040263	3.79997e-10	rs34389637	C	CT	0.934514
-0.0152543	0.00221886	6.20012e-12	rs6792725	G	A	0.692404
-0.0118952	0.00205212	6.80002e-09	rs55807798	A	AT	0.421424
-0.0224583	0.00347278	1e-10	rs13066793	G	A	0.090095
-0.0292341	0.00268763	1.50003e-27	rs57996145	G	GT	0.83326
-0.0152674	0.00252148	1.40001e-09	rs12504746	T	C	0.192857
-0.0139399	0.00204019	8.30042e-12	rs2237029	A	G	0.601353
0.0195598	0.00240753	4.49987e-16	rs13101504	G	T	0.412851
0.0139021	0.00231385	1.89998e-09	rs1347188	G	A	0.245797
0.0264991	0.00291753	1.10002e-19	rs71603401	G	A	0.136804
0.0129095	0.00199093	8.9002e-11	rs11722924	C	G	0.53531
0.0149897	0.00203847	1.9002e-13	rs13118477	A	G	0.392654
0.0465516	0.00710636	5.70033e-11	rs148827772	G	A	0.022544
-0.0160248	0.00237585	1.50003e-11	rs11100083	C	T	0.226214
0.0116923	0.00210543	2.80001e-08	rs2604568	A	T	0.663895
0.0125871	0.00229058	3.89996e-08	rs278981	C	T	0.758155
0.0338197	0.00203602	5.79963e-62	rs3775228	T	C	0.399717
0.013792	0.00216353	1.79999e-10	rs6532798	T	C	0.697405
-0.0305169	0.00205811	9.70063e-50	rs13108218	G	A	0.614859
0.0300749	0.00377743	1.69981e-15	rs13107325	T	C	0.074905
0.0268635	0.00315997	1.9002e-17	rs7735249	G	C	0.112767
0.0121913	0.00217016	1.89998e-08	rs55646464	T	G	0.300087
-0.0196036	0.00281241	3.19963e-12	rs72644085	C	T	0.146036
0.0317126	0.00378401	5.30029e-17	rs373798	ATTTTACAGAGAGCTGATTGGTCTG	A	0.917018
0.0329807	0.00529922	4.90004e-10	rs193735	A	G	0.036665
0.0162322	0.00243455	2.60016e-11	rs970069	T	C	0.212039
0.0331011	0.00206122	4.90004e-58	rs6882076	C	T	0.634285
0.0149941	0.00239634	3.89996e-10	rs62397245	G	C	0.22236
-0.0123657	0.00207937	2.69998e-09	rs11746801	A	G	0.637069
0.0177909	0.00205178	4.30031e-18	rs4976033	G	A	0.402122
0.0157533	0.00224582	2.29985e-12	rs7704653	G	A	0.723029
-0.0307938	0.00344154	3.59998e-19	rs72801474	A	G	0.091843
-0.0154305	0.00201429	1.9002e-14	rs13354321	C	T	0.409787
-0.0145732	0.00202974	7.00003e-13	rs1316753	C	G	0.394062
0.0138858	0.00236622	4.39997e-09	rs7714361	C	A	0.233667
-0.0206988	0.00224699	3.19963e-20	rs1045241	T	C	0.270943
-0.0465382	0.00253471	2.70023e-75	rs11429307	G	GT	0.80902
-0.0117435	0.00204042	8.60003e-09	rs325485	G	A	0.602889
0.0151978	0.00261808	6.4e-09	rs7244	A	G	0.174166
-0.0155231	0.0026035	2.5e-09	rs78588343	A	G	0.176216
0.0243875	0.00276364	1.10002e-18	rs28752924	G	T	0.243148
0.037979	0.00423249	2.90001e-19	rs186413375	C	A	0.083486
-0.0471717	0.00791884	2.59998e-09	rs138191773	A	G	0.017021
-0.0122839	0.00212321	7.19996e-09	rs9373056	T	C	0.320263
-0.0285849	0.00201656	1.29987e-45	rs17585887	C	T	0.591074
-0.0154993	0.00246511	3.2e-10	rs9376511	G	A	0.203288
-0.0189544	0.00254235	8.99912e-14	rs4134963	T	C	0.189878
0.0379005	0.00204671	1.50003e-76	rs28383314	C	T	0.624109
0.0450912	0.00379997	1.80011e-32	rs77009508	G	A	0.073734
-0.0119616	0.00198801	1.79999e-09	rs9368503	T	A	0.510113
0.0401182	0.00198999	2.19989e-90	rs998584	A	C	0.482727
-0.0133153	0.00213196	4.20001e-10	rs62427982	T	C	0.32217
-0.104318	0.00828522	2.39994e-36	rs186696265	T	C	0.014693
0.0177868	0.00221435	9.49948e-16	rs729761	G	T	0.711859
-0.0391877	0.00654659	2.19999e-09	rs1835346	G	A	0.023874
-0.0270918	0.0048226	1.89998e-08	rs35786744	A	AT	0.953453
-0.0213585	0.00230298	1.80011e-20	rs1064173	A	G	0.284399
0.0137912	0.00242177	1.2e-08	rs2983896	A	G	0.21474
0.0163067	0.0024101	1.29987e-11	rs9480889	G	C	0.783137
0.0267283	0.0019907	4.19952e-41	rs6916318	T	A	0.530533
0.0138633	0.00231292	2e-09	rs73025562	A	G	0.245879
0.0157124	0.00245601	1.6e-10	rs852388	C	G	0.211278
-0.0155759	0.00206772	5.00035e-14	rs35140741	CAAAAAAAA	C	0.634615
-0.0319865	0.00426882	6.70039e-14	rs62459095	T	C	0.061781
-0.122769	0.00301848	1e-200	rs2240466	A	G	0.122916
-0.0150445	0.00201492	8.19974e-14	rs41785	A	C	0.417487
-0.0211003	0.00380118	2.80001e-08	rs62473520	C	T	0.077998
0.0176494	0.00303718	6.19998e-09	rs71538127	G	C	0.122052
0.015793	0.00202877	7.00003e-15	rs10242866	T	C	0.398698
0.0370518	0.00271209	1.69981e-42	rs10642257	A	AAGGCC	0.839273
0.024506	0.00273953	3.69999e-19	rs1799831	T	C	0.156029
0.016328	0.00265352	7.59994e-10	rs7786339	T	C	0.168936
0.0653776	0.0046178	1.69981e-45	rs72555385	G	A	0.048975
-0.0173714	0.00308015	1.7e-08	rs10277582	T	C	0.118591
-0.0201313	0.00203748	5.10035e-23	rs2699805	A	G	0.399672
-0.0118536	0.00205405	7.90005e-09	rs12669911	C	A	0.614026
-0.0125232	0.00213684	4.60002e-09	rs72603744	C	A	0.315623
-0.0121299	0.00201682	1.79999e-09	rs12530679	G	A	0.48466
0.0210491	0.00245993	1.20005e-17	rs75721796	A	G	0.214459
-0.0325803	0.00198921	2.70023e-60	rs4731701	T	C	0.493088
-0.0245383	0.00200093	1.39991e-34	rs4841580	C	T	0.434941
0.0773626	0.00758596	1.99986e-24	rs79153732	T	C	0.017389
0.136538	0.00584159	7.99834e-121	rs7000494	C	G	0.030042
-0.101751	0.00963178	4.40048e-26	rs150564454	A	G	0.011556
0.0297027	0.00224011	4.00037e-40	rs3860846	T	C	0.27531
0.0238704	0.00248513	7.59976e-22	rs1544980	C	T	0.198644
-0.141493	0.00361052	1e-200	rs343	A	C	0.083129
-0.0261379	0.00209126	7.59976e-36	rs2081687	C	T	0.663201
-0.0860885	0.00198061	1e-200	rs6999569	G	A	0.470737
0.0189102	0.00276507	8.00018e-12	rs13264304	G	C	0.151023
-0.159413	0.00698442	2.60016e-115	rs308	G	T	0.020597
0.0349878	0.0036804	1.99986e-21	rs13269725	G	A	0.078416
-0.0133854	0.00220342	1.2e-09	rs3808477	T	C	0.279294
0.015911	0.00257101	6.1e-10	rs11434143	G	GT	0.810945
-0.199116	0.0100401	1.59993e-87	rs75609851	A	G	0.01048
-0.0339449	0.00581961	5.39995e-09	rs2407278	G	A	0.030154
0.0126014	0.00226754	2.69998e-08	rs28439112	A	T	0.255528
-0.0269912	0.00306133	1.20005e-18	rs2244278	A	C	0.120553
0.0127005	0.00214229	3.09999e-09	rs76645731	AG	A	0.318734
0.0148202	0.00216358	7.39946e-12	rs1567353	G	C	0.307644
0.0175432	0.00258442	1.10002e-11	rs581080	C	G	0.819008
-0.0202838	0.00228763	7.50067e-19	rs696825	T	C	0.252926
0.0157113	0.00200465	4.60045e-15	rs10797119	C	T	0.536622
0.0173511	0.00268396	1e-10	rs2131919	G	A	0.164266
-0.021158	0.00256189	1.50003e-16	rs2519093	T	C	0.184548
-0.0116104	0.00202626	1e-08	rs7847285	C	T	0.589213
-0.0154098	0.0026291	4.60002e-09	rs10811662	A	G	0.173212
0.0122025	0.00216741	1.79999e-08	rs7861679	T	C	0.696815
-0.0116437	0.00200546	6.4e-09	rs11187019	G	A	0.550621
-0.0321674	0.00199059	9.70063e-59	rs10822163	G	C	0.473369
0.0142284	0.00250611	1.40001e-08	rs7077812	C	T	0.194911
-0.0318216	0.00199589	3.19963e-57	rs2068888	A	G	0.450732
0.0174851	0.00257608	1.10002e-11	rs56397607	G	A	0.182538
0.0457563	0.00669008	8.00018e-12	rs80276949	A	G	0.022677
0.0434468	0.00428926	4.10015e-24	rs113344423	A	G	0.060177
-0.0282011	0.00403602	2.80027e-12	rs55767272	C	A	0.065077
-0.0148544	0.00231748	1.5e-10	rs11000468	T	C	0.255269
0.0216095	0.003902	3.09999e-08	rs34672664	T	TG	0.929808
0.0183191	0.00222084	1.59993e-16	rs2487294	T	G	0.723477
-0.0227003	0.00275296	1.59993e-16	rs140107293	G	A	0.154707
0.0111232	0.00201767	3.50002e-08	rs3758413	C	T	0.417724
-0.0144604	0.00200472	5.50047e-13	rs10883026	T	C	0.521569
-0.0188717	0.00225426	5.70033e-17	rs2773469	G	A	0.733286
0.0137462	0.00239759	9.80009e-09	rs1133400	G	A	0.219923
-0.0117912	0.00208902	1.7e-08	rs499293	A	G	0.65807
0.0485019	0.00207982	2.79898e-120	rs174566	G	A	0.34974
0.15572	0.00371974	1e-200	rs480823	C	T	0.078996
0.285824	0.0122924	1.39959e-119	rs150423652	T	G	0.006675
0.0143952	0.00199178	4.90004e-13	rs551243	C	G	0.469258
-0.0170082	0.00269347	2.69998e-10	rs10899490	T	C	0.161369
0.199898	0.00379494	1e-200	rs61905078	C	A	0.073841
-0.0384234	0.00427544	2.49977e-19	rs150555490	T	C	0.056868
-0.0558488	0.00752135	1.10002e-13	rs61729990	A	C	0.017888
0.0297851	0.00528225	1.7e-08	rs117291242	T	C	0.036536
-0.0394324	0.00614684	1.40001e-10	rs117287238	A	G	0.028185
-0.0207435	0.0035798	6.80002e-09	rs75268115	G	A	0.084699
0.0252203	0.00215698	1.39991e-31	rs326222	C	T	0.697957
-0.0322469	0.00458644	2.09991e-12	rs11600815	A	G	0.051753
0.0436112	0.00349051	8.00018e-36	rs2302263	T	C	0.088863
0.0193777	0.00214074	1.39991e-19	rs7947951	G	A	0.689254
0.0160418	0.00225693	1.20005e-12	rs11030107	G	A	0.260757
0.0159776	0.00253125	2.80001e-10	rs3974807	T	C	0.189267
0.0193855	0.00218742	7.8001e-19	rs10750766	A	C	0.709959
-0.0758529	0.00439863	1.20005e-66	rs78484485	A	G	0.054016
-0.0289463	0.00476453	1.2e-09	rs79357714	G	A	0.045724
-0.0201303	0.00361206	2.5e-08	rs75942983	T	A	0.083627
-0.0290398	0.00203691	4.10015e-46	rs10773049	C	T	0.39535
0.0299225	0.00297454	8.30042e-24	rs67981690	G	A	0.129887
-0.0281414	0.00232488	1e-33	rs4760254	C	G	0.23908
-0.0216903	0.0035608	1.09999e-09	rs139386986	T	C	0.092129
-0.0140236	0.00199376	1.99986e-12	rs4761234	C	T	0.484365
-0.0732317	0.0086122	1.80011e-17	rs117233107	A	G	0.015176
-0.0149294	0.0021148	1.69981e-12	rs10773000	T	G	0.332276
0.0149992	0.00256911	5.30005e-09	rs7308584	A	G	0.184436
-0.0171435	0.00200504	1.20005e-17	rs7134375	A	C	0.431174
-0.0121338	0.00221197	4.09996e-08	rs7135509	C	T	0.293196
0.02845	0.00435137	6.20012e-11	rs35763453	C	T	0.058647
0.0191212	0.00235346	4.49987e-16	rs12424054	A	G	0.232437
-0.0251537	0.0021456	9.70063e-32	rs4765148	T	G	0.312686
-0.0254256	0.0027693	4.30031e-20	rs11274835	CGAGTGTGGGAATCT	C	0.174385
-0.0157568	0.0022259	1.50003e-12	rs149778057	C	A	0.32832
0.0139701	0.00236663	3.59998e-09	rs7400002	G	A	0.230609
0.0283172	0.00217811	1.20005e-38	rs7140110	C	T	0.298338
-0.0120538	0.00201057	2e-09	rs6562773	G	A	0.547533
0.0167149	0.00214481	6.4998e-15	rs9561643	C	A	0.314726
-0.0121655	0.00209472	6.29999e-09	rs1340819	C	A	0.345011
-0.048426	0.00696323	3.50026e-12	rs2812208	C	G	0.02089
-0.0123562	0.00210377	4.30002e-09	rs9584870	C	T	0.366179
0.0113012	0.00203413	2.80001e-08	rs2070341	T	C	0.60309
-0.0129897	0.00215234	1.6e-09	rs2240533	C	T	0.309898
-0.0234087	0.00373997	3.89996e-10	rs61993685	C	T	0.076413
0.0124759	0.00224899	2.90001e-08	rs6572807	G	A	0.267065
0.0209696	0.00273647	1.80011e-14	rs12880341	C	T	0.159023
-0.0151434	0.0025129	1.7e-09	rs56902258	A	T	0.196198
0.143073	0.00623867	2.19786e-116	rs139974673	C	T	0.026131
0.0125866	0.00224251	2e-08	rs11637681	G	A	0.276291
0.0326952	0.00484966	1.59993e-11	rs150460588	C	T	0.044425
-0.0308028	0.00204157	1.9002e-51	rs2043085	C	T	0.612184
0.0473668	0.00240452	2.19989e-86	rs1077835	G	A	0.220459
0.0161	0.00229294	2.19989e-12	rs12440800	T	A	0.255149
-0.0129253	0.00214533	1.7e-09	rs12902047	C	A	0.313907
-0.0135209	0.00204778	4.00037e-11	rs10152471	A	G	0.388656
-0.0173487	0.00275263	2.90001e-10	rs275184	G	T	0.162051
-0.0219251	0.00201039	1.10002e-27	rs17184382	C	A	0.425367
0.0172213	0.00229153	5.70033e-14	rs1037117	A	G	0.254798
0.0403999	0.00735364	3.89996e-08	rs143076454	A	G	0.018647
0.0126364	0.0020014	2.69998e-10	rs12926107	G	A	0.454903
-0.0182561	0.00212336	8.10028e-18	rs2937124	T	C	0.362769
-0.0282116	0.00218133	2.90001e-38	rs12928099	A	C	0.296442
0.0148926	0.00199657	8.69961e-14	rs3814883	T	C	0.482498
-0.0334207	0.00213589	3.50026e-55	rs12446515	T	C	0.322889
0.0337428	0.00326987	5.79963e-25	rs34682685	A	G	0.104198
-0.022461	0.00396699	1.5e-08	rs4471666	G	T	0.069488
-0.0163428	0.00211672	1.20005e-14	rs28577186	A	G	0.664571
-0.0322092	0.00217095	8.49963e-50	rs2925979	C	T	0.699976
-0.0143632	0.00205112	2.49977e-12	rs742036	A	G	0.375259
0.0231649	0.00400864	7.49998e-09	rs112381903	T	A	0.06731
0.0312254	0.00537977	6.49995e-09	rs117431393	G	A	0.035446
0.0175265	0.00199898	1.80011e-18	rs12185242	C	A	0.454836
-0.06613	0.00577722	2.39994e-30	rs1801689	C	A	0.030543
0.0248329	0.00270829	4.79954e-20	rs60856912	T	G	0.162906
0.0122827	0.00222926	3.59998e-08	rs9889402	A	G	0.728192
-0.0177529	0.00203649	2.80027e-18	rs4969179	G	T	0.60445
0.0138887	0.00251214	3.2e-08	rs12948505	T	C	0.194119
-0.0161469	0.0028501	1.5e-08	rs2304969	T	G	0.144932
-0.0139237	0.00218669	1.89998e-10	rs1292065	G	C	0.709244
0.0191708	0.0025513	5.70033e-14	rs11078597	C	T	0.186613
-0.0151609	0.00238645	2.1e-10	rs9902027	T	C	0.77437
0.0389233	0.00410062	2.29985e-21	rs7215055	G	A	0.062892
0.0362363	0.00433595	6.4003e-17	rs75634664	G	C	0.059756
0.0206571	0.00232578	6.59933e-19	rs10775406	G	A	0.759694
0.137333	0.0063668	3.39625e-103	rs145947882	C	A	0.025952
-0.0125831	0.00210816	2.39999e-09	rs11664106	T	A	0.374102
-0.0136048	0.00202516	1.80011e-11	rs867939	A	G	0.57621
-0.0160767	0.00199133	6.79986e-16	rs7239575	C	T	0.490494
-0.0185151	0.00330375	2.1e-08	rs2187114	A	G	0.101024
-0.0228948	0.00383903	2.5e-09	rs6506033	T	C	0.072523
0.01565	0.00225602	4.00037e-12	rs921971	C	T	0.265901
0.0202348	0.00220142	3.90032e-20	rs62102718	T	A	0.286196
0.0684501	0.00213412	1e-200	rs5112	G	C	0.533428
0.0277821	0.00495454	2.1e-08	rs117316645	A	G	0.0421
0.01935	0.00200786	5.60015e-22	rs62112763	G	C	0.438929
-0.0136636	0.00218517	4e-10	rs483808	T	C	0.701973
-0.0427743	0.00431389	3.59998e-23	rs62117489	A	C	0.056432
0.0282544	0.0039744	1.20005e-12	rs2305746	G	A	0.933319
0.0123302	0.00201474	9.40005e-10	rs8102873	T	C	0.584919
-0.013209	0.00201995	6.20012e-11	rs10405944	C	T	0.483077
0.0862119	0.00234474	1e-200	rs483082	T	G	0.23535
-0.226505	0.00721009	1e-200	rs116843064	A	G	0.019327
-0.103184	0.00378074	5.29663e-164	rs58542926	T	C	0.074608
-0.134286	0.00913128	5.90065e-49	rs188247550	T	C	0.013117
-0.0158746	0.00257782	7.39997e-10	rs62128802	T	C	0.183216
-0.0214115	0.00207674	6.29941e-25	rs2081194	C	G	0.600934
0.026073	0.00312826	7.8001e-17	rs71368855	T	C	0.115087
0.0136756	0.00199323	6.79986e-12	rs2092203	T	C	0.481154
0.0556952	0.00249344	1.59956e-110	rs6073958	C	T	0.198674
-0.0163778	0.00199681	2.39994e-16	rs8126001	T	C	0.489576
0.0169358	0.00276509	9.09997e-10	rs149142833	T	C	0.156359
-0.0128217	0.00228302	2e-08	rs6028716	A	G	0.258428
-0.0178509	0.00221245	7.10068e-16	rs55966194	G	C	0.281997
0.0521833	0.00815144	1.5e-10	rs151235402	T	C	0.015827
0.0159491	0.00202919	3.80014e-15	rs7274718	A	G	0.598516
0.0111807	0.00200285	2.39999e-08	rs394872	T	C	0.536237
-0.0129031	0.00199242	9.3994e-11	rs6517522	C	T	0.498138
-0.0132623	0.00200841	4.00037e-11	rs140288	A	G	0.566711
-0.0116536	0.00211111	3.40001e-08	rs134551	T	C	0.335438
0.0215638	0.00202145	1.39991e-26	rs2267373	T	C	0.580693
0.0118859	0.00200343	2.99999e-09	rs5755799	G	C	0.453747
0.016312	0.00209671	7.29962e-15	rs2071887	A	T	0.344804
0.0177576	0.00243701	3.19963e-13	rs4253750	C	T	0.214455
